# Supplementary material for: In vivo safety profile of a CSPG4-directed IgE antibody in an immunocompetent rat model
Source: MAbs. 2019 Nov 26;12(1):1685349. doi: 10.1080/19420862.2019.1685349 (PMC6927758; doi:10.1080/19420862.2019.1685349)
Supplement: Supplemental Material [file kmab-12-01-1685349-s001.zip]

Archive with 5 entries (4 files):
- Supplementary information/
- Supplementary information/Supplemental_Material.docx
- Supplementary information/Suppl_Fig1.png
- Supplementary information/Suppl_Fig2.tif
- Supplementary information/Suppl_Fig3.tif
